# Supplementary material for: SpatialCorr identifies gene sets with spatially varying correlation structure
Source: Cell Rep Methods. 2022 Dec 13;2(12):100369. doi: 10.1016/j.crmeth.2022.100369 (PMC9795364; doi:10.1016/j.crmeth.2022.100369)
Supplement: Table S1. Top GO terms identified by the WR and BR-tests in the cSCC data, related to Figure 3 [file mmc2.xlsx]

## Sheet: Top GO terms, WR-test, P10
GO term	Genes	P-value	Adj. p-value
Keratinocyte differentiation	CSTA, FLG, KRT1, KRT10, KRT14, KRT16, KRT17, KRT5, KRT6A, KRT6B, KRT6C, PERP, S100A7, SFN, SPRR1B	0.0001	0.0103
Epidermis development	FLG, KRT1, KRT10, KRT14, KRT16, KRT17, KRT5, KRT6A, KRT6B, KRT6C, KRTDAP, PERP, S100A7, SFN, SPRR1B	0.0001	0.0103
Epithelial cell differentiation	CSTA, FLG, KRT1, KRT10, KRT14, KRT16, KRT17, KRT5, KRT6A, KRT6B, KRT6C, PERP, S100A7, SFN, SPRR1B	0.0001	0.0103
Regulation of calcium mediated signaling	ATP2B4, CALM1, CALM2, CHP1, CIB1, ERBB3, FKBP1A, GSTO1, HINT1, PRNP, PTBP1, SPPL3	0.0001	0.0103
Intrinsic apoptotic signaling pathway in response to endoplasmic reticulum stress	ATF4, BAG6, CASP4, CEBPB, ERO1A, ERP29, GRINA, HERPUD1, PARK7, SERINC3, TMBIM6, UBE2K, XBP1	0.0001	0.0103

## Sheet: Top GO terms, BR-test, P10
GO term	Genes	P-value	Adj. p-value
Leukocyte migration	ANXA1, ATP1B3, CD44, CD74, COL1A1, COL1A2, CXCL14, MYH9, PPIA, RPS19, S100A14, S100A7, S100A8, S100A9, SDC1	0.0001	0.031
Myeloid leukocyte migration	ANXA1, CD74, CD81, CD9, CD99, CXADR, HMGB1, IL1RN, RAC1, RPS19, S100A14, S100A7, S100A8, S100A9, WDR1	0.0001	0.075
Negative regulation of endoplasmic reticulum stress induced intrinsic apoptotic signaling pathway	GRINA, HERPUD1, PARK7, TMBIM6, XBP1	0.0001	0.6301
Granulocyte migration	ANXA1, CD74, CD99, CXADR, IL1RN, LGALS3, MAPK14, MAPK3, PECAM1, RAC1, S100A14, S100A7, S100A8, S100A9, WDR1	0.0001	0.6301
Regulation of apoptotic signaling pathway	CD44, CD74, ENO1, GSTP1, HSPB1, RACK1, RPL11, RPL26, RPS3, RPS7, S100A8, S100A9, SFN, TPT1, YWHAZ	0.0001	0.6301

## Sheet: Top GO terms, WR-test, P6
GO term	Genes	P-value	Adj. p-value
Keratinocyte differentiation	DSP, KRT1, KRT10, KRT14, KRT16, KRT17, KRT5, KRT6A, KRT6B, KRT6C, PERP, PI3, S100A7, SFN, SPRR1B	0.0001	0.002
Epidermis development	FABP5, KRT1, KRT10, KRT14, KRT16, KRT17, KRT5, KRT6A, KRT6B, KRT6C, KRTDAP, PERP, S100A7, SFN, SPRR1B	0.0001	0.002
Cell-cell adhesion	ACTB, ACTG1, ANXA2, CD74, CSTA, DSP, HLA-E, HSPB1, JUP, PERP, PKP1, RPS3, S100A11, S100A8, S100A9	0.0001	0.002
Tissue migration	ANXA1, CALR, DCN, GRN, HSPB1, JUP, KRT16, KRT2, MYH9, PFN1, RHOA, S100A2, SPARC, TACSTD2, TMSB4X	0.0001	0.002
Myeloid leukocyte migration	ANXA1, CD74, HMGB1, RAC1, RPS19, S100A14, S100A7, S100A8, S100A9	0.0001	0.002

## Sheet: Top GO terms, BR-test, P6
GO term	Genes	P-value	Adj. p-value
Apoptotic signaling pathway	CD44, CD74, GSTP1, HSPB1, IFI27, IFI6, PERP, RACK1, RPL11, RPL26, RPS3, S100A8, S100A9, SFN, TPT1	0.0001	0.0006
Epidermis development	FABP5, KRT1, KRT10, KRT14, KRT16, KRT17, KRT5, KRT6A, KRT6B, KRT6C, KRTDAP, PERP, S100A7, SFN, SPRR1B	0.0001	0.0006
Negative regulation of epithelial cell proliferation	B2M, CAV1, GJA1, SFN, SLURP1, SPARC, STAT1	0.0001	0.0006
B cell mediated immunity	C1QA, CD74, HLA-E, IGHA1, IGHG1, IGHG3, IGHG4, IGKC, IGLC2	0.0001	0.0006
B cell activation	BST2, CD74, IGHA1, IGHG1, IGHG3, IGHG4, IGKC, IGLC2, JAK3, LGALS1, MZB1, XBP1	0.0001	0.0006

## Sheet: Top GO terms, WR-test, P4
GO term	Genes	P-value	Adj. p-value
Keratinocyte differentiation	CSTA, DSP, KRT1, KRT10, KRT14, KRT16, KRT17, KRT5, KRT6A, KRT6B, KRT6C, PERP, S100A7, SFN, SPRR1B	0.0001	0.0012
Cell cycle	ACTB, CFL1, DYNLL1, EIF4G2, GJA1, HSP90AA1, RACK1, RPL23, RPL24, RPL26, RPS15A, RPS3, RPS6, SFN, TUBA1C	0.0001	0.0012
DNA repair	HMGB1, HMGN1, ISG15, MORF4L1, NPM1, POLR2L, RBX1, RPS27A, RPS3, UBA52, UBB, UBC, UBE2D3, VCP, XRCC6	0.0001	0.0012
Myeloid leukocyte migration	ANXA1, CD47, CD74, CD81, CD9, HMGB1, LGALS3, MIF, RAC1, RPS19, S100A14, S100A7, S100A8, S100A9, WDR1	0.0001	0.0012
T cell proliferation	ANXA1, CD24, CD81, CEBPB, CTNNB1, GPNMB, HLA-E, HMGB1, LGALS3, PRDX2, PRKAR1A, PRNP, PYCARD, RPS3, RPS6	0.0001	0.0012

## Sheet: Top GO terms, BR-test, P4
GO term	Genes	P-value	Adj. p-value
Keratinocyte proliferation	CDH3, EPPK1, IRF6, KLK8, KRT2, NOTCH2, SDR16C5, SFN, SLURP1, SRSF6, TGM1, TP63, YAP1, ZFP36, ZFP36L1	0.0001	0.0008
Cell cycle	ACTB, CFL1, DYNLL1, EIF4G2, GJA1, HSP90AA1, RACK1, RPL23, RPL24, RPL26, RPS15A, RPS3, RPS6, SFN, TUBA1C	0.0001	0.0008
Cell matrix adhesion	CD44, CD63, COL17A1, COL3A1, CTNNB1, CTTN, EMP2, ITGA6, ITGB1, JUP, LYPD3, MACF1, RAC1, RHOA, S100A10	0.0001	0.0008
Response to interferon gamma	ACTG1, ACTR3, B2M, CD44, CDC42, GAPDH, GSN, HLA-DRA, HLA-E, HSP90AB1, IFITM3, MT2A, RPL13A, STAT1, VIM	0.0001	0.0008
Regulation of cell death	GAPDH, GJA1, GSTP1, HSPB1, MT-CO2, PERP, RPL10, RPL26, RPS27A, RPS3A, RPS6, S100A8, S100A9, SFN, TPT1	0.0001	0.0008

## Sheet: Top GO terms, WR-test, P2
GO term	Genes	P-value	Adj. p-value
Keratinocyte differentiation	CSTA, JUP, KRT1, KRT10, KRT14, KRT16, KRT17, KRT5, KRT6A, KRT6B, KRT6C, PERP, S100A7, SFN, SPRR1B	0.0001	0.0117
Cell cell adhesion	ACTB, ACTG1, ANXA1, ANXA2, CD74, CSTA, DSP, GNAS, JUP, LGALS7B, PERP, RPS3, S100A11, S100A8, S100A9	0.0001	0.0117
Regulation of epidermis development	AQP3, CDH3, CDSN, CTNNB1, CTSK, HES1, KRT10, KRT17, KRT2, RUNX1, SERPINB13, SFN, SPINK5, TP63, ZFP36L1	0.0001	0.0117
Epidermis development	CSTA, FABP5, KRT1, KRT10, KRT14, KRT16, KRT17, KRT5, KRT6A, KRT6B, KRT6C, PERP, S100A7, SFN, SPRR1B	0.0001	0.0117
Epithelial cell differentiation	CSTA, JUP, KRT1, KRT10, KRT14, KRT16, KRT17, KRT5, KRT6A, KRT6B, KRT6C, PERP, S100A7, SFN, SPRR1B	0.0001	0.0117

## Sheet: Top GO terms, BR-test, P2
GO term	Genes	P-value	Adj. p-value
Keratinocyte differentiation	CSTA, JUP, KRT1, KRT10, KRT14, KRT16, KRT17, KRT5, KRT6A, KRT6B, KRT6C, PERP, S100A7, SFN, SPRR1B	0.0001	0.0031
Positive regulation of calcium ion transmembrane transport	ABL1, ATP1B1, CALM1, CALM2, CALM3, CXCL10, CXCL9, G6PD, GSTO1, HSPA2, HTT, SRI, STIM1, SUMO1, THY1	0.0001	0.0031
Regulation of cell death	CFL1, ENO1, GSTP1, LDHA, PERP, RACK1, RPL11, RPS27A, RPS3, RPS6, S100A8, S100A9, SFN, TPT1, UBA52	0.0001	0.0031
Positive regulation of cell cell adhesion	ANXA1, CD24, CD44, CD47, CD74, CD81, CDC42, HMGB1, IRAK1, ITGA6, LGALS1, RAC1, RHOA, RPS3, THY1	0.0001	0.0031
Cell matrix adhesion	ACTN1, CD44, CD63, COL17A1, COL3A1, CTNNB1, FN1, ITGA6, ITGB5, JUP, LYPD3, RAC1, RHOA, S100A10, THY1	0.0001	0.0031
